# Supplementary material for: A Transcription Factor Regulates Gene Expression in Chloroplasts
Source: Int J Mol Sci. 2021 Jun 24;22(13):6769. doi: 10.3390/ijms22136769 (PMC8268430; doi:10.3390/ijms22136769)
Supplement: Supplementary file 1 [file ijms-22-06769-s001.zip]

Archive with 1 entries (1 files):
- ijms-1273677-supplementary.pdf
